# Supplementary material for: A scope of prebiotic neat reaction conditions and the mechanism of urea-assisted phosphorylations of alcohols
Source: Nat Commun. 2025 Oct 8;16:8929. doi: 10.1038/s41467-025-63307-3 (PMC12508118; doi:10.1038/s41467-025-63307-3)
Supplement: Supplementary file 10 — Supplementary Data 8 [file 41467_2025_63307_MOESM10_ESM.xlsx]

## Sheet: Supplementary_Table_8
Atomic Coordinates for Pathways 1 and 2
Pathway 1_U3W0										Pathway-1_U3W2										Pathway-2_U3W0										Pathway-2_U3W2
										Reactant_1a					TS-1_1a-2a					Reactant-1b					TS-1_1b-2b					Reactant-1b					TS-1_1b-2b
Reactant_1a					TS-1_1a-2a					P	0.261779	-1.35099	-0.750501		P	-0.361088	-0.023418	0.719568		P	-0.361657	2.07816	-0.012088		P	1.55724	-1.21585	-0.80369		P	0.261779	-1.35099	-0.750501		P	-0.130611	-0.008595	1.53499
P	0.970146	-1.68295	-0.732664		P	-0.378076	-0.185242	1.26446		O	1.01629	-2.70436	-0.173482		O	-1.67166	-0.389078	1.69241		O	-0.021199	3.62223	-0.406447		O	2.20102	-1.9387	-2.10897		O	1.01629	-2.70436	-0.173483		O	-0.790272	-0.822856	2.8395
O	0.957931	-2.66115	-2.03693		O	-1.69705	-0.463316	2.24956		O	0.203904	-0.387643	0.413091		O	-0.321401	-1.38015	0.014623		O	0.389512	1.1998	-0.995001		O	0.059445	-1.12403	-0.940716		O	0.203904	-0.387643	0.413091		O	-0.322638	-0.892448	0.325998
O	-0.23356	-0.75942	-0.781968		O	-0.355137	-1.4312	0.438706		O	-1.00952	-1.81414	-1.41474		O	0.802411	0.428491	1.56528		O	-1.85405	1.90019	0.092134		O	2.32709	0.080309	-0.599096		O	-1.00952	-1.81414	-1.41474		O	1.23857	0.517033	1.89752
O	2.33839	-1.05176	-0.668813		O	0.735778	0.504392	1.96019		O	0.661421	2.9021	0.95361		O	0.138709	0.729489	-0.954148		O	-0.292704	-0.478173	2.33095		O	0.380875	-1.15277	2.30294		O	0.66142	2.9021	0.95361		O	-0.371974	1.09704	-2.61058
O	-0.584057	-1.32292	2.2942		O	-0.08811	0.654137	-0.58095		C	-0.008252	2.54645	-0.021196		C	0.951258	1.7696	-0.907109		C	-1.11113	-1.16882	1.70306		C	0.511603	0.068397	2.17666		C	-0.008252	2.54645	-0.021196		C	0.000596	1.84966	-1.69726
C	-0.036302	-0.213772	2.19526		C	0.514023	1.78791	-0.813332		N	0.521206	2.34711	-1.26197		N	0.571176	2.86489	-0.324903		N	-2.2893	-0.682863	1.23413		N	1.8382	0.771623	2.02		N	0.521206	2.34711	-1.26197		N	-0.939246	2.61885	-0.977898
N	1.31924	-0.078528	2.09229		N	0.103938	2.89538	-0.223583		H	0.656649	-3.45198	-0.666382		H	-1.91353	0.419688	2.16026		H	-0.692419	4.17867	0.00524		H	2.97706	-1.42015	-2.3506		H	0.656649	-3.45198	-0.666382		H	-0.516205	-0.499912	3.72313
H	1.85155	-2.63155	-2.39716		H	-2.08154	0.329234	2.70228		H	-0.041703	1.80535	-1.91136		H	1.30109	3.56125	-0.236035		H	-2.75085	-1.2671	0.546883		H	2.24276	0.531987	1.08592		H	-0.041703	1.80535	-1.91136		H	-0.703321	2.91306	-0.03223
H	1.69665	0.775589	1.69627		H	0.557514	3.77242	-0.430406		N	-1.37884	2.42401	0.050665		N	2.15841	1.58378	-1.52403		N	-0.896784	-2.51515	1.51117		N	-0.268261	1.118	2.09473		N	-1.37884	2.42401	0.050665		N	1.35492	2.06923	-1.45046
N	-0.755821	0.94966	2.26443		N	1.52573	1.70391	-1.83247		H	-1.77184	1.76768	-0.613486		H	2.90299	2.08952	-1.05769		H	-1.33123	-2.90528	0.676625		H	0.953356	1.68289	1.94538		H	-1.77184	1.76768	-0.613487		H	1.68039	2.48463	-0.565378
H	-0.345518	1.72002	1.74486		H	2.39722	2.17073	-1.60407		H	-1.69681	2.26269	0.995429		H	2.35913	0.593587	-1.65873		H	0.074775	-2.75767	1.64322		H	-1.26034	0.958614	1.94088		H	-1.69681	2.26269	0.995429		H	2.00717	1.41841	-1.87807
H	-1.72343	0.781513	2.00501		H	1.72454	0.743702	-2.11965		O	1.24369	-0.811391	-1.89189		O	-1.32368	1.7365	0.745037		O	0.322885	1.99151	1.44648		O	1.94127	-2.26981	0.351965		O	1.24369	-0.811391	-1.89189		O	-1.10671	1.333	1.4887
O	0.758266	-2.73844	0.461727		O	-1.67549	1.47602	1.0365		H	1.51476	2.14345	-1.24764		H	-0.585826	2.44147	0.361003		H	-2.28655	0.321986	1.02058		H	2.4956	0.599611	2.77612		H	1.51476	2.14345	-1.24764		H	-1.90912	2.28179	-1.03665
H	1.80435	-0.909305	1.77597		H	-1.05325	2.33098	0.880957		H	1.90108	-0.139081	-1.57278		H	-2.13257	1.74145	0.181645		H	0.019645	1.17642	1.91138		H	1.39053	-2.07573	1.14242		H	1.90108	-0.13908	-1.57278		H	-2.04738	1.21766	1.13165
H	0.175074	-2.3596	1.16669		H	-2.13325	1.39782	0.160145		O	-4.65567	-0.221847	1.50571		O	4.30626	-2.37925	-0.60317		C	3.14522	-0.725662	-0.102971		O	-0.724927	3.98375	-0.795938		O	-4.65567	-0.221848	1.50571		O	4.04944	-2.25239	-1.10311
O	1.92642	3.76283	-0.635097		O	4.46427	-1.53207	-0.198211		N	-2.38523	-0.090477	1.65605		N	2.28102	-1.53342	-1.25927		O	4.2052	-1.25719	0.201028		N	-0.80166	1.71345	-1.039		N	-2.38523	-0.090477	1.65605		N	2.04974	-1.14012	-1.39281
N	0.479225	2.01611	-0.320529		N	2.27396	-1.43014	-0.885005		H	-2.46429	0.009584	2.65332		H	2.35498	-2.19236	-2.02084		N	2.96528	-0.001465	-1.25599		H	-1.80672	1.72765	-1.10233		H	-2.46429	0.009584	2.65332		H	1.88718	-1.69585	-2.2235
H	-0.254345	2.58359	-0.721467		H	2.35329	-2.37871	-1.22774		H	-1.4644	-0.194966	1.22298		H	1.32635	-1.42109	-0.88521		H	3.82535	0.236974	-1.7213		H	-0.368664	0.81179	-0.856564		H	-1.4644	-0.194966	1.22298		H	1.17702	-0.886188	-0.907312
H	0.35769	1.00907	-0.477998		H	1.30548	-1.18166	-0.616213		N	-3.38481	-0.551101	-0.377872		N	3.18414	-0.972558	0.804909		H	2.19266	0.665515	-1.28988		N	1.15796	2.74654	-0.403329		N	-3.38481	-0.551101	-0.377872		N	3.4063	-0.80482	0.555786
N	2.75835	1.6854	-0.148028		N	3.22987	0.266792	0.537427		H	-2.55436	-1.09579	-0.641884		H	2.25523	-0.654677	1.10687		N	1.98591	-0.875374	0.637239		H	1.63686	1.88662	-0.67122		H	-2.55436	-1.09579	-0.641884		H	2.63815	-0.327994	1.05497
H	2.63034	0.689674	-0.389677		H	2.31391	0.520564	0.955151		H	-4.24439	-0.922555	-0.759376		H	3.79194	-1.31078	1.53604		H	2.151	-1.09133	1.6093		H	1.67217	3.60657	-0.508289		H	-4.24439	-0.922555	-0.759376		H	4.15756	-1.13676	1.13959
H	3.66387	2.07848	-0.354631		H	3.9994	0.493041	1.15673		C	-3.55059	-0.296414	0.984173		C	3.3136	-1.70732	-0.357205		H	1.27851	-0.157693	0.508056		C	-0.175714	2.88732	-0.751904		C	-3.55059	-0.296414	0.984173		C	3.19803	-1.48522	-0.651675
C	1.73886	2.57218	-0.422241		C	3.37084	-0.966972	-0.136938		C	3.08322	0.373036	0.316115		C	-3.52317	0.10571	-0.790266		O	-2.13757	-2.47619	-1.15961		C	-3.2122	-1.044	-0.098567		C	3.08322	0.373036	0.316115		C	-3.09525	-0.363296	-0.433593
C	-3.34367	0.466456	-0.627725		C	-2.83924	-0.779531	-1.11869		O	3.03298	0.861284	-0.83147		O	-3.70377	1.31469	-0.590323		C	-1.43494	-1.53427	-1.56318		O	-4.38857	-1.27674	0.149702		O	3.03298	0.861284	-0.83147		O	-3.23796	0.861974	-0.270945
O	-4.52914	0.754583	-0.722662		O	-3.6519	0.14684	-1.13782		N	3.47397	-0.928527	0.509522		N	-4.3529	-0.853068	-0.270852		N	-1.97254	-0.364489	-2.03311		N	-2.76583	-0.706321	-1.36106		N	3.47397	-0.928527	0.509522		N	-3.4816	-1.39231	0.32879
N	-2.37798	0.953249	-1.48799		N	-3.03913	-1.90975	-0.288725		H	3.4202	-1.47173	-0.341616		H	-4.90681	-0.48743	0.488869		H	-1.39402	0.460608	-1.88455		H	-3.42913	-0.937725	-2.08303		H	3.4202	-1.47173	-0.341616		H	-3.94596	-1.17823	1.20264
H	-2.77765	1.31608	-2.33951		H	-3.67411	-1.75	0.48651		H	3.0242	-1.37721	1.30575		H	-3.9044	-1.75277	-0.085327		N	-0.076611	-1.59456	-1.62386		H	-1.78286	-0.881278	-1.56201		H	3.0242	-1.37721	1.30575		H	-2.60347	-2.54459	0.138414
H	-1.53803	0.382079	-1.58163		H	-2.19609	-2.41133	0.013083		N	2.82492	1.09867	1.42739		N	-2.5285	-0.362643	-1.6034		H	0.412433	-0.703222	-1.62596		N	-2.22567	-1.00568	0.858712		N	2.82492	1.09867	1.42739		N	-2.32577	-0.8128	-1.64353
N	-2.83292	-0.300839	0.396039		N	-1.74865	-0.828485	-2.02005		H	2.19557	1.89371	1.26846		H	-1.79836	0.317485	-1.7882		H	0.354204	-2.30499	-1.05264		H	-2.47113	-1.46365	1.72233		H	2.19557	1.89371	1.26846		H	-1.58956	-0.11662	-1.90145
H	-3.52835	-0.844419	0.882207		H	-1.48328	0.0865	-2.38725		H	2.64059	0.564257	2.26641		H	-2.12885	-1.25678	-1.33881		H	-2.93186	-0.232944	-1.75046		H	-1.26305	-1.13904	0.549696		H	2.64059	0.564257	2.26641		H	-2.92661	-0.943764	-2.45474
H	-1.92247	-0.741271	0.252179		H	-0.911345	-1.31552	-1.67953		O	1.45868	-1.52555	2.52415		O	-2.47179	-2.87771	0.65398												O	1.45868	-1.52555	2.52415		O	-1.64702	-2.93341	-0.432269
										H	1.29904	-2.41468	2.18323		H	-2.54796	-2.32615	1.4452												H	1.29904	-2.41468	2.18323		H	-0.91988	-2.55932	0.158494
										H	0.953602	-0.990133	1.868		H	-1.59875	-2.54168	0.343788		Int-1_2b					TS-2_2b-3b					H	0.953602	-0.990133	1.868		H	-1.71618	-1.9959	-1.23399
Int-1_2a					TS-2_2a-3a					O	-1.73179	0.662396	-2.57445		O	3.14964	2.06883	1.20157		P	-2.16992	-0.573632	-0.644884		P	-1.94793	-1.25246	-0.621275		O	-1.73179	0.662396	-2.57445		O	2.40392	2.5706	1.1782
P	0.19738	0.457671	0.447882		P	0.14245	0.333906	0.628577		H	-2.55025	0.582123	-2.06354		H	3.52942	1.19903	1.00822		O	-3.42139	-0.048258	-1.54129		O	-3.16794	-1.36155	-1.69929		H	-2.55025	0.582123	-2.06354		H	2.86483	1.71843	1.15574
O	-0.772439	0.41708	1.7079		O	-0.946101	0.307361	1.698		H	-1.34894	-0.228838	-2.47323		H	2.23114	1.82011	1.41366		O	-0.941216	0.176207	-1.14503		O	-1.06654	-0.091212	-1.03321		H	-1.34894	-0.228838	-2.47323		H	1.63111	2.37862	1.75567
O	0.583972	-0.911474	-0.050281		O	0.624463	-1.01687	0.134614												O	-2.14531	-2.07207	-0.617248		O	-1.32747	-2.61434	-0.457266
O	1.26727	1.49414	0.632936		O	1.17885	1.43161	0.721906												O	-0.537978	-0.799436	2.36793		O	-0.565284	-0.535801	2.30062
O	-0.874989	1.00147	-0.737323		O	-0.855241	0.859572	-0.765742		Int-1_2a					TS-2_2a-3a					C	0.426306	-1.34495	1.80042		C	0.570445	-0.818191	1.89479		Int-1_2b					TS-2_2b-3b
C	-1.4354	2.22858	-0.665816		C	-1.30704	2.08729	-0.735222		P	-0.050197	-0.261545	0.664088		P	-0.090666	-0.33705	0.724614		N	0.309968	-2.28108	0.834963		N	0.862428	-1.93667	1.18897		P	-0.664836	1.93962	-0.221681		P	-0.98439	1.88424	-0.15499
N	-2.71232	2.30091	-0.756205		N	-2.60336	2.25923	-0.649422		O	-1.4473	-0.018791	1.37557		O	-1.44878	-0.011627	1.36827		H	-4.09835	-0.734201	-1.51472		H	-3.44104	-2.28608	-1.70706		O	-1.66775	3.21887	-0.138314		O	-2.28304	2.86992	-0.099265
H	-1.74113	0.241908	1.48474		H	-2.33011	0.340659	1.28943		O	0.023851	-1.68233	0.159685		O	0.029594	-1.74937	0.191044		H	1.14	-2.47497	0.281672		H	1.74691	-1.94444	0.700148		O	-1.09853	0.988375	0.885816		O	-1.25941	0.697394	0.730927
H	-3.01668	3.2719	-0.745445		H	-2.91083	3.22227	-0.606124		O	1.12308	0.294906	1.42535		O	1.12306	0.245846	1.41898		N	1.71552	-1.04314	2.17097		N	1.64305	-0.010849	2.22726		O	0.750156	2.45456	-0.215907		O	0.243288	2.72591	0.024011
N	-0.533084	3.25613	-0.577876		N	-0.387226	3.07773	-0.837881		O	-0.207487	0.691285	-0.721367		O	-0.16417	0.590642	-0.771482		H	2.45039	-1.27641	1.5044		H	2.44569	-0.075474	1.61293		O	0.658287	-2.82563	-0.011061		O	1.56946	-2.94894	-0.02539
H	-0.897259	4.11814	-0.20329		H	-0.674734	3.986	-0.506053		C	0.55034	1.82448	-0.774988		C	0.537344	1.72354	-0.77416		H	1.7965	-0.188027	2.69718		H	1.33726	0.935988	2.40672		C	1.23355	-2.10207	-0.850957		C	1.75983	-2.05061	-0.850036
H	0.374753	2.96272	-0.208358		H	0.521141	2.7501	-0.483523		N	0.035367	2.91325	-0.347536		N	-0.031752	2.79685	-0.320126		O	-2.56766	0.019767	0.807015		O	-2.77455	-0.844339	0.710492		N	0.576657	-1.41766	-1.81272		N	0.775758	-1.57279	-1.67565
O	-3.28982	0.225314	1.05965		O	-3.30259	0.47017	0.894784		H	-1.84911	0.93144	1.20119		H	-1.93805	1.27662	1.06037		H	-0.610532	-2.40816	0.403007		H	0.068013	-2.36611	0.691884		H	-1.17191	3.99498	-0.423512		H	-1.94834	3.77273	-0.150143
H	-3.29788	0.88274	0.329213		H	-3.09686	1.35007	0.042497		H	0.678207	3.69266	-0.461246		H	0.546714	3.62744	-0.329834		H	-1.98211	-0.394081	1.48718		H	-2.12691	-0.82044	1.44687		H	1.03816	-0.594672	-2.18726		H	0.886352	-0.613494	-1.98783
H	-3.61322	-0.612322	0.682381		H	-3.56789	-0.373563	0.470022		N	1.77481	1.6429	-1.35217		N	1.77732	1.65037	-1.3065		C	0.339607	2.96162	0.39345		C	-0.743315	3.09743	0.039205		N	2.59912	-2.00024	-0.8808		N	2.99772	-1.49364	-1.05672
O	5.57072	-0.958158	-0.011376		O	5.55829	-0.813828	-0.093492		H	2.49338	2.2079	-0.90829		H	2.44694	2.26061	-0.846247		O	0.719255	4.0167	0.877666		O	-0.857504	4.26049	0.405567		H	2.95401	-1.21352	-1.41058		H	2.98988	-0.603037	-1.54248
N	3.43036	-1.3008	-0.730599		N	3.40519	-1.24665	-0.727876		H	2.04485	0.663855	-1.44006		H	2.10345	0.688397	-1.4203		N	0.127286	2.77648	-0.954925		N	-0.710645	2.71771	-1.28182		H	3.05217	-2.13347	0.016837		H	3.57978	-1.50691	-0.226039
H	3.67723	-2.27506	-0.793026		H	3.70454	-2.20155	-0.841846		O	-2.38233	2.20904	0.745683		O	-2.23656	2.20753	0.640929		H	0.039352	3.64093	-1.46506		H	-1.06349	3.42731	-1.90341		O	-0.952971	1.27328	-1.64894		O	-0.98587	1.35476	-1.70249
H	2.45005	-1.09922	-0.532571		H	2.42824	-1.11303	-0.455106		H	-1.57853	2.63261	0.343367		H	-1.23135	2.59806	0.183608		H	-0.466887	1.98925	-1.23198		H	-0.950233	1.74377	-1.48138		H	-0.441718	-1.42125	-1.80008		H	-0.161893	-1.87357	-1.44966
N	4.0504	0.732335	0.177402		N	3.95559	0.774883	0.243688		H	-2.96311	1.93947	0.007468		H	-2.85074	1.93144	-0.077941		N	0.189126	1.79736	1.13411		N	-0.541046	2.04315	0.913331		H	-1.55793	0.485827	-1.61538		H	-1.42326	0.489165	-1.75019
H	3.06866	0.981488	0.305136		H	2.9647	0.968495	0.409752		O	4.83364	-1.8241	-0.885066		O	4.80101	-1.78098	-0.925843		H	0.103752	1.96975	2.12557		H	-0.858027	2.24056	1.85128		O	3.70353	-0.803946	1.64713		O	3.79934	-0.196004	1.5362
H	4.7243	1.20283	0.757625		H	4.62706	1.25755	0.816541		N	2.59801	-1.42278	-1.20696		N	2.56367	-1.36068	-1.22283		H	-0.499866	1.13313	0.785965		H	-0.821664	1.12403	0.566383		N	1.48308	-0.292795	1.61455		N	1.51797	-0.185869	1.53484
C	4.42227	-0.544522	-0.153884		C	4.3819	-0.461397	-0.163618		H	2.72097	-1.98415	-2.03804		H	2.67717	-1.92387	-2.05446		O	2.92603	-1.7554	-0.338149		O	3.72822	-1.07826	0.167353		H	1.25418	-1.27592	1.66404		H	1.51012	-1.19584	1.58539
C	-2.38336	-2.26966	-0.325211		C	-2.3451	-2.16454	-0.357136		H	1.72004	-1.61609	-0.708088		H	1.69062	-1.56445	-0.713034		C	2.83082	-0.840943	-1.18888		C	3.80617	-0.564037	-0.890684		H	0.736582	0.362898	1.40056		H	0.643641	0.290085	1.32778
O	-3.6131	-2.29347	-0.186896		O	-3.57072	-1.97331	-0.387638		N	3.65115	-0.748462	0.746112		N	3.64015	-0.703144	0.721906		N	3.45005	-0.49964	-2.26133		N	4.13406	-0.152686	-2.00487		N	3.05145	1.28216	0.993156		N	2.69988	1.70876	0.94067
N	-1.52679	-2.7101	0.646549		N	-1.69202	-2.57172	0.772894		H	2.71902	-0.558815	1.13248		H	2.70359	-0.528432	1.11558		H	1.82238	0.992709	-1.4721		H	1.85755	1.13984	-1.75007		H	2.28394	1.94035	0.855648		H	1.82044	2.22854	0.909737
H	-1.97208	-2.81384	1.54486		H	-2.2313	-2.40456	1.60945		H	4.39923	-0.959469	1.38781		H	4.3914	-0.927862	1.35552		N	1.7001	0.155167	-0.899984		N	1.76206	0.588496	-0.901103		H	3.97814	1.62373	1.1873		H	3.56137	2.20851	1.08781
H	-0.593941	-2.29694	0.64147		H	-0.719705	-2.26159	0.831019		C	3.77102	-1.39244	-0.463367		C	3.74567	-1.34405	-0.48966		H	0.715175	-0.183351	-1.08556		H	0.904635	0.035348	-1.02931		C	2.79634	0.004201	1.44823		C	2.73321	0.395277	1.36539
N	-1.77955	-1.845	-1.47783		N	-1.55324	-2.0352	-1.46694		C	-3.67646	-0.351521	-0.849262		C	-3.60871	-0.309907	-0.863238		H	1.68087	0.444278	0.085826		H	1.49897	1.25397	-0.173499		C	-2.75875	-1.34872	-0.417593		C	-2.96732	-1.47549	-0.684297
H	-2.38768	-1.26286	-2.03426		H	-2.00392	-1.4739	-2.17443		O	-4.03293	0.816764	-1.03429		O	-3.88554	0.878591	-1.08136		H	4.17947	-1.19683	-2.4118		H	5.02053	-0.536548	-2.31865		O	-2.31178	-1.03354	-1.5548		O	-2.31396	-1.24706	-1.63829
H	-0.83285	-1.48648	-1.36425		H	-0.595758	-1.749	-1.25512		N	-4.42133	-1.2307	-0.10691		N	-4.41246	-1.11084	-0.098035												N	-3.94177	-1.49322	0.068319		N	-3.8647	-1.63066	0.146031
										H	-5.09778	-0.7694	0.480492		H	-5.04674	-0.583225	0.480948												H	-4.6003	-1.29828	-0.685032		H	-4.74985	-1.24012	-0.166217
										H	-3.92051	-2.01807	0.299627		H	-3.95519	-1.90913	0.339861		Int-2_3b					TS-3_3b-4b					H	-3.76488	-0.551729	1.87627		H	-3.29399	-1.01374	2.08101
Int-2_3a					TS-3_3a-4a					N	-2.56682	-0.891007	-1.44257		N	-2.5435	-0.939037	-1.44463		P	-0.345214	1.47379	-0.315981		P	0.065856	-0.324872	1.3255		N	-1.67799	-1.53815	0.609011		N	-1.22674	-2.20105	0.718559
P	-0.260253	0.217133	-0.304643		P	0.531581	-0.41554	-0.048721		H	-1.9122	-0.183114	-1.74989		H	-1.8393	-0.281473	-1.75527		O	0.97519	2.19293	-1.01493		O	-0.725515	-1.80677	1.4511		H	-0.924319	-2.20619	0.315383		H	-0.446865	-2.84361	0.575223
O	0.877443	0.519984	-1.2697		O	-0.233872	-0.970709	1.18711		H	-2.10812	-1.64055	-0.934879		H	-2.13489	-1.69506	-0.903123		O	-0.117191	-0.008528	-0.504387		O	0.088438	-0.05883	-0.173217		H	-2.08987	-1.74786	1.5222		H	-1.59692	-2.30266	1.6605
O	-0.831851	-1.18217	-0.327524		O	-0.278246	0.096061	-1.19827		O	-2.30729	-2.72357	1.22847		O	-2.37911	-2.64405	1.26852		O	-1.56184	2.16159	-0.829904		O	1.34997	-0.345631	2.09283		O	-3.18212	-0.266395	2.60231		O	-2.73138	-0.652231	2.77892
O	-1.2223	1.34525	-0.002192		O	1.91207	-0.942833	-0.289358		H	-2.26899	-1.84018	1.62956		H	-2.25357	-1.729	1.58559		O	-4.95316	-1.20991	0.318551		O	-2.56392	2.46438	0.139878		H	-2.64201	0.433905	2.20282		H	-2.1944	-0.011437	2.28286
O	0.731163	0.145942	1.24066		O	-4.02902	2.12531	-0.461328		H	-1.42149	-2.74798	0.822021		H	-1.49885	-2.78527	0.877034		C	-3.92236	-0.756972	-0.171543		C	-1.52358	2.92331	-0.236821		H	-1.25648	-0.560542	0.70007		H	-0.839763	-1.25712	0.694864
C	1.37195	1.25128	1.44629		C	-2.81522	2.1764	-0.280143		O	3.12411	2.29333	1.10407		O	3.00759	2.31782	1.17613		N	-3.91584	0.359462	-0.981683		N	1.66566	2.1561	-0.969398		O	2.39729	0.930028	-1.90951		O	1.93058	1.21519	-1.95026
N	2.69798	1.23375	1.42755		N	-2.21899	1.86563	0.904319		H	3.63822	1.49431	0.916503		H	3.58417	1.56542	0.977533		H	0.669522	2.99733	-1.4504		H	-0.787169	-2.18974	2.34679		H	2.85491	0.96983	-1.05364		H	2.1881	1.49085	-1.05349
H	2.52458	-0.258635	-0.954911		H	-2.0267	-0.90394	1.9094		H	2.27246	1.90091	1.36986		H	2.18813	1.84833	1.42737		H	-3.0763	0.940346	-1.01223		H	2.30035	2.18467	-0.179617		H	1.64023	1.51169	-1.71287		H	1.03582	1.57823	-2.02971
H	3.15858	2.13245	1.39998		H	-1.20965	1.82678	0.91577												N	-2.70335	-1.3616	-0.022239		N	-0.527744	3.4805	-0.622587
N	0.682524	2.37667	1.70624		N	-1.938	2.60288	-1.273												H	-1.83824	-0.88469	-0.264405		H	1.21283	1.22356	-0.975434
H	1.13344	3.20834	1.3427		H	-1.08601	2.0492	-1.33074		Int-2_3a					TS_3_3a-4a					H	-2.65392	-2.04089	0.718642		H	0.642292	3.02088	-0.837355		Int-2_3b					TS-3_3b-4b
H	-0.289456	2.27038	1.39123		H	-2.42062	2.67951	-2.15729		P	-0.142207	-0.586646	-1.22674		P	0.096886	1.52105	-0.847253		O	-0.132805	1.8165	1.25515		O	-1.04347	0.642159	2.07925		P	-1.09811	-1.66665	-0.074582		P	0.710749	1.75911	-0.024814
O	3.41497	-0.408881	-0.568914		O	-2.90512	-0.629595	2.22181		O	-1.57629	-0.17928	-1.42236		O	1.53317	1.48931	-0.435577		H	-4.77947	0.873166	-0.902715		H	2.19687	2.26158	-1.81868		O	-2.51655	-2.35922	-0.478913		O	1.72717	2.94021	-0.490725
H	3.10862	0.482091	0.822697		H	-2.69457	1.1642	1.47486		O	0.960475	0.396088	-1.60113		O	-0.532047	0.397666	-1.63782		H	0.398077	1.11658	1.67033		H	-1.77713	1.02544	1.51728		O	-1.14586	-0.257442	-0.617776		O	1.01056	0.553786	-0.890551
H	3.49045	-1.3649	-0.397034		H	-3.49893	-1.1894	1.69578		O	0.206809	-2.0674	-1.3471		O	-0.908539	2.40623	-0.009371		C	2.90526	-1.50879	-1.08101		O	4.79757	-1.16924	-1.1098		O	0.022612	-2.59413	-0.423709		O	-0.685465	2.3281	-0.012962
O	-5.79786	-0.61075	-0.171264		O	6.37908	0.079423	-0.485295		O	0.053351	-0.38798	0.730205		O	-0.314954	-0.576292	1.67883		O	3.94694	-2.10888	-1.29139		N	2.54085	-0.919545	-1.42263		O	1.87932	2.76557	0.41624		O	-1.16951	-2.84381	0.336222
N	-3.71338	-1.4686	0.195868		N	4.23807	0.529176	-1.15809		C	-0.383107	-1.39123	1.4283		C	-0.392374	0.160662	2.67978		N	1.66629	-2.05978	-1.14378		H	2.57028	-1.58447	-2.18167		C	1.9104	1.75446	1.12368		C	-1.34152	-1.90793	1.13051
H	-4.07977	-2.34313	-0.142979		H	4.62601	0.894475	-2.01274		N	-1.65265	-1.40151	1.85031		N	0.722182	0.472974	3.41226		H	1.61	-2.99722	-1.50176		H	1.60436	-0.779706	-1.00459		N	0.809947	1.26343	1.78005		N	-0.327506	-1.34516	1.85503
H	-2.71355	-1.31402	0.059891		H	3.31129	0.109357	-1.19571		H	-2.85685	0.159353	-0.308308		H	2.56976	0.994572	1.02526		H	0.835926	-1.47197	-1.06101		N	3.64556	0.0545	0.476951		H	-2.38001	-3.31334	-0.51209		H	1.2888	3.78471	-0.334403
N	-4.07011	0.812332	0.27505		N	4.62255	-0.823521	0.669632		H	-2.0387	-2.29689	2.11289		H	0.661851	1.27622	4.02142		N	2.88769	-0.169186	-0.65271		H	2.80948	-0.035834	1.10347		H	0.818746	0.265103	1.96672		H	-0.467941	-0.395663	2.1784
H	-3.06479	0.973503	0.189608		H	3.66871	-1.15504	0.546622		N	0.470826	-2.36281	1.78578		N	-1.60284	0.611053	3.15094		H	3.7872	0.268396	-0.804255		H	4.50352	0.065161	1.02058		N	3.07254	1.06731	1.3658		N	-2.57715	-1.3872	1.38967
H	-4.6824	1.55794	-0.010892		H	5.28369	-1.43514	1.11972		H	0.058524	-3.24264	2.06576		H	-1.56863	1.38934	3.79533		H	2.10463	0.386465	-0.995567		C	3.7198	-0.75676	-0.681894		H	2.95263	0.128226	1.73043		H	-2.59441	-0.483184	1.85152
C	-4.60369	-0.432387	0.058686		C	5.17352	-0.080548	-0.350563		H	1.33211	-2.44554	1.20906		H	-2.32211	0.731468	2.42336		O	-0.267305	-2.22171	1.81394		C	-3.13344	-1.3962	-0.964781		H	3.73995	1.14489	0.606474		H	-3.2531	-1.51391	0.642419
C	1.86912	-2.9797	-0.108089		C	-2.99013	-1.87865	-0.638503		O	-3.39797	0.268593	0.511096		O	3.04051	0.622453	1.79877		C	0.617454	-1.45863	1.78796		O	-4.34652	-1.56332	-0.851406		O	-1.15454	-1.58859	1.55332		O	1.11636	1.43272	1.49791
O	3.08627	-3.15281	0.038783		O	-3.77265	-2.39018	0.163658		H	-2.31536	-0.714114	1.43668		H	1.61573	0.396121	2.89996		N	1.5261	-0.655766	1.9191		N	-2.24274	-2.50601	-0.91248		H	-0.06817	1.64073	1.45606		H	0.625007	-1.61552	1.65395
N	1.29957	-2.78117	-1.33542		N	-1.89509	-2.56802	-1.12421		H	-3.57499	1.23262	0.560442		H	3.5595	-0.116787	1.4131		H	3.23416	1.47641	1.63836		H	-2.63928	-3.33077	-0.479341		H	-1.72959	-0.855186	1.83544		H	1.76064	0.680248	1.55385
H	1.96713	-2.54994	-2.0546		H	-1.57572	-3.27836	-0.482595		O	4.96451	1.13637	0.7964		O	-4.03874	-2.80029	-0.81597		N	3.00591	2.44389	1.42416		H	-1.29172	-2.33192	-0.587627		O	3.938	0.110902	-1.39313		O	-3.97995	-0.656456	-1.16295
H	0.421354	-2.26095	-1.34236		H	-1.16082	-1.99254	-1.51885		N	2.682	1.24179	1.0508		N	-1.95206	-2.34856	0.044411		H	2.09907	-0.42784	1.08622		N	-2.57499	-0.157812	-1.29392		N	1.66918	0.342113	-1.50202		N	-1.7441	-0.518043	-1.58929
N	0.986172	-3.01915	0.937108		N	-3.16558	-0.643062	-1.18384		H	2.8607	1.54217	1.99906		H	-2.06453	-3.20787	0.565896		H	2.28901	2.70612	2.09621		H	-3.14354	0.669381	-1.13019		H	1.78588	1.34301	-1.40816		H	-1.67266	-1.48802	-1.30588
H	1.44571	-2.88823	1.82505		H	-3.87575	-0.063195	-0.754218		H	1.84807	0.666193	0.936286		H	-1.46273	-1.61397	0.571233		H	2.51019	2.42221	0.533619		H	-1.56424	-0.003305	-1.19574		H	0.758974	-0.033139	-1.24316		H	-0.904559	0.041481	-1.46505
H	0.135988	-2.47257	0.798986		H	-2.32264	-0.151428	-1.46458		N	3.60806	0.042451	-0.71112		N	-3.1399	-0.699436	-1.09099												N	2.62232	-1.71465	-1.03201		N	-3.0277	1.40427	-1.42815
C	0.742711	3.76949	-1.3788		C	2.13009	1.32787	1.52868		H	2.6894	0.146016	-1.1762		H	-2.23455	-0.264529	-1.31792												H	1.70203	-2.14258	-1.14686		H	-2.19296	1.90404	-1.12217
H	0.752135	4.78443	-0.964042		H	2.09273	2.16471	2.22798		H	4.41468	-0.012946	-1.3174		H	-3.85545	-0.568465	-1.79348		Int-3_4b					TS-4_4b-5b					H	3.44013	-2.28043	-1.19266		H	-3.89698	1.75549	-1.0563
H	0.796882	3.85645	-2.47302		H	2.58648	0.45424	1.99937		C	3.84468	0.826194	0.405575		C	-3.11765	-2.01172	-0.631654		P	0.362312	1.80919	-0.016948		P	-0.769006	-1.45891	0.475685		C	2.81097	-0.376959	-1.32499		C	-2.97464	0.029867	-1.36043
H	-0.203674	3.28021	-1.11527		H	2.71962	1.59081	0.648628		C	-2.14067	3.28336	0.294493		C	3.14572	-1.98405	-0.21725		O	0.33836	3.32472	-0.612014		O	-1.59058	-2.66392	0.099298		C	-3.28397	1.0306	0.791862		C	3.43022	-0.837804	0.615212
O	1.85093	3.06797	-0.851376		O	0.787626	1.03981	1.11708		O	-3.36379	3.08424	0.361456		O	4.14506	-1.4705	0.311907		O	0.561485	0.871746	-1.19393		O	-0.828408	-0.299367	-0.579919		O	-2.88225	0.665232	1.85036		O	2.68059	-0.732368	1.58098
H	1.6726	2.12443	-1.06646		H	0.240093	0.198629	1.66567		N	-1.60679	4.35703	-0.390451		N	3.21695	-2.59907	-1.4564		O	-0.878124	1.64614	0.831268		O	0.656078	-1.61704	0.976347		N	-3.78186	1.46493	-0.206253		N	4.12822	-0.962153	-0.333717
										H	-2.25095	4.75149	-1.05931		H	4.01887	-2.2996	-1.99032		O	-0.295001	-2.56411	0.615498		O	0.597361	2.75075	0.572603		H	-3.38376	1.38689	-1.20412		H	3.38728	-0.768997	-1.74245
Product_4a										H	-0.647367	4.23538	-0.70933		H	2.33719	-2.65354	-1.96541		C	-0.392152	-1.54898	1.33247		C	-0.157613	2.03513	1.26515		H	-1.86819	1.93373	-2.27392		H	1.987	-1.57056	-1.95717
P	0.588313	-0.32511	-0.298241							N	-1.21221	2.51567	0.950363		N	1.92228	-2.0766	0.381039		N	0.686894	-0.856477	1.76797		N	-1.51145	2.0206	1.10346		N	-0.86074	2.68868	-0.797568		N	1.32419	-2.29447	-0.965768
O	-0.256746	-0.838356	1.0257							H	-1.54747	1.58389	1.15487		H	1.72814	-1.40245	1.11119		H	-0.293789	3.82437	-0.082925		H	-2.79749	-1.76601	-1.006		H	-1.55858	3.16916	-0.235667		H	2.01055	-2.81945	-0.428037
O	-0.306117	-0.314834	-1.49194							H	-0.285204	2.53325	0.528179		H	1.14506	-2.19667	-0.261661		H	0.554326	0.087245	2.10731		H	-1.93415	1.13873	1.39214		H	0.054592	3.06292	-0.542694		H	0.475642	-2.856	-1.03063
O	1.90058	-1.05891	-0.259509							O	1.07672	3.0155	-0.853256		O	0.231474	-2.23557	-2.0868		N	-1.60111	-1.09023	1.78768		N	0.329583	1.28106	2.29134		O	-2.51046	1.2197	-2.48372		O	2.60304	-0.732763	-2.40997
O	-3.77336	2.26326	-0.380102							H	1.7812	2.806	-0.217137		H	-0.510123	-2.55329	-1.54099		H	-1.65313	-0.074133	1.83233		H	-0.2017	0.445116	2.5256		H	-2.0459	0.437872	-2.12152		H	2.05884	0.022039	-2.02988
C	-2.56681	2.2535	-0.148163							H	0.926092	2.1368	-1.28107		H	0.1101	-1.26129	-2.04543		H	-2.38934	-1.51913	1.31496		H	1.32593	1.13078	2.23225		H	-0.858662	1.71381	-0.489755		H	1.0544	-1.48744	-0.392501
N	-2.0421	1.87291	1.05542							O	2.52598	-2.7059	-0.068229		O	-3.33384	1.4155	1.02147		O	1.66042	1.80109	0.923479		O	-1.6204	-0.787422	1.78689		O	1.74075	-1.60306	1.85762		O	-1.68477	1.35203	2.34343
H	-2.08677	-0.766651	1.90345							H	3.05109	-1.89193	-0.183105		H	-3.46046	0.667879	0.40729		H	1.60421	-1.04479	1.37889		H	-1.80054	2.26997	0.164014		H	1.96832	-1.77689	0.927426		H	-1.52327	1.69814	1.43835
H	-1.05882	1.6362	1.06473							H	1.78201	-2.57756	-0.706121		H	-2.54172	1.85898	0.649251		H	2.34001	1.12871	0.677901		H	-2.28104	-1.45135	2.01495		H	0.830936	-1.92798	1.92522		H	-0.863622	1.60884	2.78094
N	-1.63991	2.68534	-1.07987							H	-0.861132	-3.29198	-0.582422		H	-0.667505	3.21952	-0.998839		O	-3.95973	-1.29005	-0.36527		O	4.49456	-0.021478	-0.76182
H	-0.72241	2.25459	-1.03786							O	-1.49292	-3.85464	-0.075487		O	-0.034739	3.0883	-1.9814		N	-1.95304	-0.759189	-1.31267		N	2.28918	0.349695	-0.225365
H	-2.04019	2.73019	-2.00474							C	-2.75207	-3.70127	-0.704931		C	1.1437	3.88616	-2.10603		H	-1.65059	-1.69443	-1.06608		H	2.5297	1.28744	0.066378		Int-3_4b					TS-4_4b-5b
O	-2.94295	-0.604079	2.32601							H	-2.78574	-4.17764	-1.69845		H	1.87371	3.34698	-2.71503		H	-1.21377	-0.056521	-1.30323		H	1.5385	-0.121292	0.299236		P	0.598041	1.8049	-0.063888		P	1.25448	-0.378351	-1.2579
H	-2.63578	1.2517	1.60157							H	-3.50807	-4.1912	-0.078635		H	0.876723	4.82451	-2.60412		N	-3.34549	0.913785	-0.509706		N	3.05046	-1.78737	-0.538459		O	1.42302	3.11435	-0.560909		O	2.17596	-1.36218	-1.91553
H	-3.54455	-1.15871	1.79936							H	-3.03171	-2.6465	-0.827855		H	1.59638	4.09369	-1.13141		H	-2.517	1.42153	-0.188627		H	2.19076	-2.07041	-0.059158		O	1.05788	0.652634	-0.931674		O	1.14459	-0.626425	0.296363
O	6.38495	-0.070015	-0.091994																	H	-4.1632	1.06759	0.062584		H	3.8358	-2.41463	-0.571711		O	-0.868472	2.17202	-0.049927		O	-0.146863	-0.118544	-1.81822
N	4.32784	0.352992	-1.00305																	C	-3.13771	-0.438064	-0.696868		C	3.37909	-0.461139	-0.505292		O	-0.861715	-2.83617	0.335571		O	-1.52227	1.78009	2.0273
H	4.79501	0.640469	-1.84698							Product-4a										C	3.69043	-0.902717	-0.278714		C	-2.49073	0.057174	-1.4633		C	-1.12635	-1.90541	1.12867		C	-0.989937	2.30485	1.02532
H	3.3921	-0.040839	-1.07704							P	-0.161021	-1.65461	-0.971303							O	3.41184	-0.23563	0.716607		O	-2.34715	1.22538	-1.79472		N	-0.177006	-1.20283	1.78951		N	0.330894	2.20362	0.750238
N	4.49892	-0.800628	0.980358							O	-1.61908	-1.52363	-0.631864							N	3.89185	-1.57013	-1.23702		N	-3.21294	-0.941366	-1.46907		H	0.85123	3.88202	-0.446304		H	3.4524	-1.28156	-0.36312
H	3.55357	-1.12435	0.788588							O	0.580664	-0.47812	-1.59419							H	0.699359	-1.90875	-2.46388		H	0.777251	2.07089	-2.68814		H	-0.437896	-0.297066	2.16245		H	0.611444	2.35332	-0.212972
H	5.09489	-1.37978	1.54897							O	0.671587	-2.18771	0.347395							N	1.13711	-1.63113	-1.58985		N	0.297351	1.68872	-1.88022		N	-2.4109	-1.55317	1.40783		N	-1.71216	3.07239	0.159125
C	5.16699	-0.185087	-0.056796							O	0.296805	0.664445	2.03428							H	2.18776	-1.75766	-1.61948		H	-0.734385	1.53973	-2.02407		H	-2.53593	-0.659599	1.87349		H	-1.34518	3.14227	-0.792067
C	-3.10987	-1.85362	-0.522681							C	0.406322	-0.328793	2.7634							H	0.726373	-2.17044	-0.799825		H	0.426828	2.28839	-1.02345		H	-3.0818	-1.77006	0.67665		H	-2.70914	2.98012	0.26953
O	-3.90375	-2.32482	0.299791							N	-0.636173	-1.19892	2.95814							H	0.943214	-0.580558	-1.40691		H	0.688191	0.774832	-1.598		O	1.05198	1.57106	1.45569		O	1.98351	1.12662	-1.36055
N	-2.12277	-2.62202	-1.10171							H	-2.64547	-1.19448	0.818563																	H	0.809114	-1.37118	1.642		H	0.831006	1.43071	1.17705
H	-1.92487	-3.45673	-0.573015							H	-0.602741	-1.83685	3.73964																	H	1.77702	0.891038	1.53884		H	2.93094	0.991166	-1.226
H	-1.31885	-2.10841	-1.45382							N	1.59647	-0.644305	3.39924							Int-4_5b					TS-5_5b-6b					O	-3.93444	-0.970399	-1.09357		O	-4.10741	-1.60694	-0.168799
N	-3.16834	-0.57767	-0.978277							H	1.65139	-1.60561	3.71568							P	-1.21836	-1.42137	0.452374		P	-1.20227	-1.49102	0.512376		N	-1.7455	-0.568068	-1.59028		N	-2.23302	-0.334139	0.17086
H	-3.79757	0.065729	-0.517225							H	2.39625	-0.450653	2.78725							O	-2.00842	-2.60021	0.02203		O	-1.78339	-2.7259	-0.071314		H	-1.55986	-1.52646	-1.3216		H	-2.74437	0.318137	0.743952
H	-2.32735	-0.184492	-1.38966							O	-3.05048	-0.927769	1.67451							O	-1.21326	-0.264752	-0.763219		O	-1.06793	-0.353433	-0.90805		H	-0.979685	0.089291	-1.47656		H	-1.37176	-0.02775	-0.286968
C	1.72607	1.52528	1.16183							H	-1.57646	-0.94859	2.5868							O	0.210831	-1.4648	0.911783		O	0.219433	-1.42622	1.02123		N	-3.2304	1.19061	-1.34787		N	-2.16061	-2.09773	-1.2918
H	1.66967	2.59805	1.35244							H	-3.53673	-0.105351	1.44747							O	1.50285	2.66806	0.761108		O	1.24587	2.76487	0.813915		H	-2.43669	1.76709	-1.07075		H	-1.40035	-1.57927	-1.74709
H	1.42326	0.982992	2.06549							O	3.85182	2.90901	-0.8223							C	0.732411	1.92017	1.37587		C	0.50268	1.96428	1.40229		H	-4.11824	1.44517	-0.943474		H	-2.72584	-2.67647	-1.89545
H	2.74709	1.24455	0.891301							N	1.81488	2.37375	0.100709							N	-0.62302	2.00981	1.27216		N	-0.845321	1.95164	1.23456		C	-3.02453	-0.167776	-1.30975		C	-2.94242	-1.3354	-0.425489
O	0.823631	1.24635	0.094132							H	1.89315	3.25126	0.597099							H	-3.47792	-1.14789	-0.798724		H	-3.40514	-1.07916	-0.897425		C	3.39648	-0.896539	0.842741		C	2.82437	-0.493676	1.26196
H	0.273244	-1.51346	1.46608							H	1.3772	1.63583	0.658113							H	-1.18063	1.22603	1.59782		H	-1.38266	1.12747	1.51413		O	2.74219	-0.419163	1.77065		O	2.43895	-0.046101	2.31368
										N	3.05613	0.757579	-1.02667							N	1.18713	0.972167	2.26821		N	0.982945	1.05543	2.3178		N	3.97891	-1.40264	-0.055373		N	3.74839	-0.874737	0.532179
										H	2.16807	0.267988	-1.23588							H	0.690331	0.081585	2.22939		H	0.537843	0.135578	2.27579		H	3.58072	-0.770961	-1.97885		H	0.377392	-2.21509	0.578314
										H	3.76991	0.64632	-1.73472							H	2.18631	0.850071	2.17617		H	1.99004	0.992196	2.26489		H	1.37348	-2.05697	-2.06025		H	-0.597168	-0.897797	3.58756
										C	2.97904	2.07693	-0.598084							O	-2.02776	-0.579124	1.61591		O	-2.18324	-0.605775	1.35245		N	1.30108	-1.96846	-1.04669		N	-0.348376	-0.63321	2.63876
										C	-3.15712	1.86257	-0.038199							H	-0.969199	2.45609	0.434723		H	-1.197	2.482	0.45226		H	2.24679	-2.15341	-0.670526		H	0.673103	-0.469256	2.57055
										O	-4.1287	1.38479	0.570831							H	-2.95949	-0.509293	1.35963		H	-3.00895	-0.217558	0.418829		H	0.542356	-2.52372	-0.586754		H	-0.843892	0.258451	2.38009
										N	-3.28564	2.39947	-1.30662							O	4.36745	-0.810852	-0.876753		O	4.34601	-0.734867	-0.790404		O	2.96745	-0.559993	-2.70436		O	-0.342759	-2.75709	0.97363
										H	-4.10729	2.06107	-1.78459							N	2.24608	0.022259	-0.604148		N	2.22892	0.088214	-0.445319		H	2.44952	0.171457	-2.33283		H	-1.00325	-2.79707	0.259984
										H	-2.42761	2.42047	-1.85552							H	2.63058	0.925102	-0.355061		H	2.62522	0.975548	-0.161027		H	1.1346	-0.931803	-0.872441		H	-0.572929	-1.42089	1.96293
										N	-1.90629	1.98983	0.496076							H	1.37457	-0.220933	-0.133892		H	1.37319	-0.17947	0.045407		O	-1.76175	1.25932	2.3417		O	-0.296499	2.51501	-2.27741
										H	-1.67959	1.37351	1.26606							N	2.61374	-2.24856	-0.571317		N	2.59614	-2.17936	-0.487906		H	-1.58433	1.58255	1.42702		H	-0.384995	1.5294	-2.2023
										H	-1.16196	2.05581	-0.192355							H	1.72146	-2.32651	-0.087961		H	1.70173	-2.2692	-0.007086		H	-1.01716	1.64023	2.82301		H	0.659798	2.59334	-2.38549
										O	-0.353905	2.05701	-2.06397							H	3.28535	-2.98844	-0.452679		H	3.25886	-2.93354	-0.426532
										H	0.367064	2.46089	-1.55185							C	3.17484	-1.00006	-0.676363		C	3.15874	-0.934618	-0.56919
										H	-0.149591	1.09382	-1.985							C	-2.39582	0.348332	-1.108		C	-2.14437	0.321336	-1.19042		Int-4_5b					TS5_5b-6b
										O	3.33973	-1.15764	1.18663							O	-2.18642	1.58891	-1.51511		O	-1.98784	1.44965	-1.78716		P	1.64346	-0.608195	-1.12332		P	-2.42705	0.059964	-0.308947
										H	3.44547	-0.459738	0.510651							N	-3.56018	-0.156412	-1.03122		N	-3.37174	-0.06028	-0.767279		O	2.74463	-1.52473	-1.49833		O	-2.75597	-0.912367	0.788308
										H	2.54618	-1.62651	0.868762							H	0.584603	2.6021	-2.76761		H	0.795331	2.53422	-2.75299		O	1.45988	-0.587643	0.54123		O	-1.75567	-0.702621	-1.59633
										H	0.07611	-2.12047	1.11776							N	0.375429	2.10167	-1.90969		N	0.479913	2.04427	-1.92174		O	0.231061	-0.719611	-1.63193		O	-1.56614	1.25959	0.011673
										O	0.115178	-2.97382	-1.91812							H	-1.18772	1.76651	-1.66163		H	-0.932853	1.69891	-1.88015		O	-2.0374	2.23471	1.48769		O	3.04257	1.42132	-0.966721
										C	-0.284393	-2.85452	-3.27819							H	0.82599	2.59471	-1.13367		H	0.767552	2.58196	-1.09503		C	-1.40602	2.41982	0.437553		C	1.94975	2.00402	-0.830856
										H	0.21877	-2.01067	-3.76495							H	0.846184	1.19631	-1.95508		H	1.00124	1.16441	-1.84895		N	-0.066499	2.2177	0.333228		N	0.83324	1.66032	-1.5124
										H	-0.004492	-3.78406	-3.78292																	H	3.86361	-0.612781	0.234878		H	-1.11198	-2.16551	0.154849
										H	-1.37001	-2.7164	-3.36178																	H	0.355586	2.09859	-0.578124		H	-0.080738	1.9105	-1.14178
																				Int-5_6b					TS-6_6b-7b					N	-2.01203	2.878	-0.702556		N	1.83984	3.08432	0.006977
																				P	-0.770382	-0.874156	-0.915381		P	-1.03694	-1.31041	-0.267163		H	-1.54322	2.66737	-1.58254		H	0.940451	3.26186	0.460478
																				O	-1.09519	0.669484	-1.18478		O	-0.440208	-0.721445	1.0751		H	-3.01293	2.76113	-0.684552		H	2.63678	3.15804	0.620899
																				O	0.032719	-0.648413	0.583886		O	0.508999	-1.77607	-0.937264		O	2.07198	0.961774	-1.37285		O	-3.79889	0.571492	-1.00313
																				O	0.271687	-1.42904	-1.82347		O	-1.64819	-0.505222	-1.36167		H	0.415368	1.80599	1.12002		H	0.834315	0.779138	-2.02172
																				O	4.96302	-0.167323	-0.704998		O	-1.74744	3.81434	0.017037		H	2.94564	1.12269	-0.983673		H	-4.48786	-0.064144	-0.777335
																				C	3.79696	-0.445606	-0.460371		C	-1.91842	2.72544	-0.537651		O	-3.99721	-1.79968	-0.106775		O	1.66103	-1.39267	2.73055
																				N	3.07108	-1.36051	-1.15982		N	-1.17388	2.31859	-1.61703		N	-2.20662	-0.385771	0.000841		N	0.858428	0.325636	1.4605
																				H	-0.26754	1.20476	-1.27216		H	2.67715	-2.38888	-1.4675		H	-2.69724	0.271005	0.58839		H	1.76467	0.329978	1.00871
																				H	2.0492	-1.33246	-1.20857		H	-1.08698	1.31261	-1.75983		H	-1.22821	-0.235401	-0.222406		H	0.073761	0.569928	0.851885
																				N	3.0888	0.181381	0.573088		N	-2.90219	1.85109	-0.160997		N	-1.97739	-2.45824	-0.974539		N	-0.581784	-0.989152	2.71542
																				H	2.44683	-0.419534	1.0955		H	-2.81275	0.870945	-0.421544		H	-1.17907	-2.05651	-1.46769		H	-1.37502	-0.755776	2.11076
																				H	3.73399	0.670306	1.17996		H	-3.28365	2.03775	0.751643		H	-2.49658	-3.16421	-1.47495		H	-0.665033	-1.86267	3.21168
																				O	-2.05143	-1.59977	-0.619575		O	-1.43846	-2.88232	-0.162757		C	-2.82655	-1.54297	-0.347289		C	0.695329	-0.74522	2.30731
																				H	3.53457	-1.68745	-1.99232		H	-0.319651	2.84368	-1.72124		C	2.45698	-0.007625	1.32041		C	-0.50572	-1.33231	-1.47764
																				H	-1.4368	-2.58309	0.87184		H	-0.768577	-3.37723	-0.650378		O	1.9437	0.583412	2.37143		O	0.279884	-1.09153	-2.42077
																				C	0.506021	2.9515	0.286656		O	4.44063	-0.203697	0.216189		N	3.69692	-0.005559	1.03934		N	-0.289211	-2.09608	-0.437572
																				O	0.174506	4.1082	0.100033		N	3.39761	1.59808	1.16253		H	0.412242	-2.21732	1.14475		H	1.00846	-2.57086	0.002573
																				N	1.18585	2.20268	-0.69232		H	3.95576	2.16295	0.541354		H	-0.713829	-0.145384	3.78064		H	2.59277	-2.02551	-0.564176
																				H	1.61017	2.81857	-1.37407		H	2.44724	1.94201	1.36523		N	-0.529858	-0.003798	2.79203		N	2.85396	-1.34783	-1.54985
																				H	1.84078	1.50256	-0.320969		N	2.56876	-0.534332	1.48922		H	0.928457	0.318772	2.53081		H	1.94482	-1.3664	-2.06723
																				N	0.248001	2.23991	1.42578		H	1.63479	-0.151997	1.60896		H	-1.16356	0.730173	2.45935		H	3.59629	-1.73489	-2.12274
																				H	-0.549258	2.56687	1.95634		H	2.55282	-1.46679	1.10283		O	-0.366369	-2.66534	1.50384		O	2.03772	-2.77146	0.308172
																				H	0.298371	1.22944	1.35231		C	3.51534	0.266576	0.886437		H	-0.919372	-2.83575	0.722912		H	2.11183	-2.40906	1.21173
																				O	1.27315	-1.59333	2.17523		C	1.41003	-0.841596	-1.27266		H	-0.751282	-0.883542	2.31101		H	3.05313	-0.352284	-1.34637
																				C	0.273899	-1.63705	1.4779		O	1.23643	0.360754	-1.21309		O	-0.288393	1.74777	-2.75528		O	-0.486016	3.05366	1.75725
																				N	-0.684991	-2.58321	1.56055		N	2.58185	-1.41362	-1.70812		H	-0.300045	0.814751	-2.45479		H	-0.000882	2.33018	2.17981
																				H	-2.05495	0.044754	1.9403		H	3.39851	-0.854957	-1.47182		H	0.659316	1.92639	-2.78878		H	-1.13556	2.5653	1.21592
																				N	-2.50962	0.924386	1.69818		N	0.524544	2.07496	1.24674
																				H	-0.478039	-3.38353	2.13214		H	0.482672	1.53746	0.377052
																				H	-3.46552	0.649711	1.46792		H	0.076191	2.96813	1.04128		Int-5_6b					TS-6_6b-7b
																				H	-2.1016	1.15957	0.792917		H	-0.11978	1.58344	1.86077		P	-1.00224	-1.04387	-1.00751		P	-1.32347	-1.03593	-0.643053
																				H	-3.67795	-0.990504	-0.197152		O	-2.66378	-0.999939	1.01464		O	-0.957774	-0.535783	0.410121		O	-0.809251	-0.393096	0.727474
																				O	-4.52863	-0.512792	-0.132085		H	-1.51088	-0.698754	1.47784		O	0.562353	-1.43193	-1.42875		O	0.246072	-1.53682	-1.14507
																				C	-4.49819	0.423815	-1.1824		C	-3.35206	-2.06879	1.5953		O	-1.70493	-0.313323	-2.10271		O	-1.90001	-0.245231	-1.75522
																				H	-5.45203	0.961497	-1.18424		H	-2.68148	-2.76974	2.11624		O	-0.003248	2.48226	1.20958		O	0.215091	2.57285	1.24864
																				H	-3.68566	1.15442	-1.06948		H	-4.08654	-1.69387	2.32349		C	-1.00896	2.43597	0.491787		C	-0.849441	2.53807	0.618052
																				H	-4.37346	-0.058091	-2.16226		H	-3.8909	-2.64507	0.832636		N	-0.951873	2.41416	-0.87542		N	-0.917341	2.44153	-0.743311
																														H	2.80683	-1.90617	-0.972015		H	2.51826	-2.1367	-1.01874
																														H	-1.76633	2.01576	-1.32852		H	-1.80558	2.09134	-1.08393
																				Int-6_7b					TS-7_7b-8b					N	-2.27403	2.50102	1.01613		N	-2.06231	2.68061	1.23858
																				P	1.02085	1.65176	0.008957		P	2.16179	-0.059881	-0.083918		H	-3.02214	2.13649	0.431062		H	-2.88174	2.34615	0.7354
																				O	1.94223	0.578417	-0.658746		O	2.45026	-0.301424	-1.66342		H	-2.31756	2.24451	1.99041		H	-2.03101	2.56378	2.23774
																				O	0.548998	-0.905976	1.51523		O	1.30332	-1.89764	-0.100369		O	-1.55756	-2.57344	-0.946272		O	-1.75245	-2.59156	-0.473966
																				O	-0.426957	1.54098	-0.263138		O	0.835174	0.558984	0.277173		H	-0.094958	1.99676	-1.2257		H	-0.143495	1.91797	-1.14281
																				O	-5.45326	0.44053	-0.56933		O	-3.29873	-0.460259	1.90615		H	-1.96326	-2.7767	-1.79768		H	-1.07344	-3.12011	-0.913091
																				C	-4.32912	-0.015352	-0.38252		C	-2.10261	-0.168213	1.88632		O	3.32914	-1.49258	1.51666		O	3.60541	-1.39931	1.34409
																				N	-3.2163	0.78023	-0.234209		N	-1.10428	-1.08972	1.77107		N	1.74703	0.151854	1.50271		N	2.05857	0.276229	1.43375
																				H	1.43876	-0.286172	-0.956269		H	0.341027	-0.773759	-2.06183		H	2.43406	0.847154	1.24961		H	2.71804	0.937978	1.04926
																				H	-2.28444	0.388495	-0.337974		H	-0.202774	-0.771967	1.43075		H	0.774657	0.417957	1.38367		H	1.08532	0.564379	1.41083
																				N	-4.06241	-1.35404	-0.280701		N	-1.66046	1.13136	2.0527		N	1.13123	-2.04555	1.79889		N	1.44789	-1.89944	1.8858
																				H	-3.15106	-1.63922	0.083129		H	-0.756716	1.34321	1.64243		H	0.210807	-1.76614	1.46755		H	0.499335	-1.63665	1.63888
																				H	-4.87149	-1.93139	-0.1295		H	-2.37187	1.80401	1.80485		H	1.40983	-2.99271	1.59713		H	1.70648	-2.8601	1.72791
																				O	1.43293	1.83991	1.55246		O	3.09441	-0.88337	0.952365		C	2.14149	-1.13572	1.58481		C	2.44003	-1.0146	1.52344
																				H	-3.32913	1.73426	-0.534121		H	-1.36351	-2.01477	1.45543		C	1.5257	-0.476503	-1.53641		C	1.22682	-0.666246	-1.46977
																				H	-0.896199	0.555658	2.69736		H	2.65141	-1.73832	1.08842		O	1.28381	0.698742	-1.75176		O	1.04326	0.513343	-1.71939
																				C	1.78896	-2.61076	-1.17722		O	-2.76794	2.93182	-1.5518		N	2.75984	-1.01472	-1.44507		N	2.43561	-1.27662	-1.54045
																				O	2.41733	-3.12468	-2.09055		N	-1.7324	0.924255	-1.17161		H	3.50955	-0.368509	-1.17078		H	3.24382	-0.651225	-1.44269
																				N	0.784671	-1.63539	-1.41902		H	-2.56363	0.378384	-1.35926		H	4.17417	1.28601	0.179362		H	4.18171	1.16798	-0.439984
																				H	0.519007	-1.66752	-2.39643		H	-1.00926	0.459536	-0.633954		N	2.74363	2.61847	-0.023693		N	2.76012	2.55346	-0.437522
																				H	-0.040511	-1.68379	-0.776653		N	-0.749067	2.88948	-0.478699		H	2.47639	2.22027	-0.923942		H	2.34227	2.0533	-1.22289
																				N	1.97245	-2.83912	0.140135		H	0.103928	2.34421	-0.390046		H	3.12391	3.5436	-0.197885		H	3.0902	3.44841	-0.785437
																				H	2.80865	-3.33286	0.402694		H	-0.65014	3.86071	-0.727414		O	4.70402	0.479922	0.018944		O	4.64785	0.329126	-0.621742
																				H	1.49096	-2.22501	0.813733		C	-1.8286	2.28226	-1.10888		H	4.4115	-0.162788	0.693669		H	4.50627	-0.22095	0.172066
																				O	-1.30933	-1.49343	0.406652		C	0.18805	-2.26837	-0.67473		H	1.85302	2.74395	0.469965		H	1.96943	2.74547	0.187045
																				C	-0.699044	-0.885239	1.33934		O	-0.527891	-3.17364	-0.228403		O	-3.93357	0.964222	-0.958394		O	-3.95753	1.3832	-0.700451
																				N	-1.46111	-0.149799	2.24444		N	-0.154547	-1.62424	-1.84161		H	-3.99336	0.413145	-0.158528		H	-3.82996	0.597095	-0.11496
																				H	2.48728	-0.625695	2.18768		H	-1.14989	-1.6132	-2.03007		H	-3.27098	0.500897	-1.50452		H	-3.51056	1.03713	-1.48774
																				N	3.48006	-0.631542	1.94455		N	-3.15873	-1.8087	-0.875382		O	-3.38052	-0.278	1.51		O	-3.0614	-0.71211	0.642413
																				H	-2.3087	0.222189	1.83053		H	-2.46088	-2.52508	-0.65919		H	-2.45331	-0.191253	1.18992		H	-1.79597	-0.320628	1.1194
																				H	3.8259	0.265192	2.28053		H	-3.98839	-2.29432	-1.20279		C	-3.54168	-1.63992	1.84207		C	-3.72635	-1.77827	1.24812
																				H	3.45027	-0.523459	0.931288		H	-3.4063	-1.38401	0.021906		H	-3.16349	-2.29824	1.05039		H	-3.03856	-2.43347	1.80668
																				H	1.92774	2.66469	1.6359		O	3.18925	1.24931	-0.042217		H	-3.02058	-1.89344	2.77581		H	-4.48499	-1.40952	1.95566
																				O	1.67102	3.05113	-0.518178		H	3.30805	-0.72004	-1.79665		H	-4.60904	-1.83276	1.98594		H	-4.23412	-2.40998	0.505963
																				C	1.56197	3.28485	-1.91602		C	3.24204	1.96886	1.16886
																				H	2.00504	4.2614	-2.1171		H	3.64691	1.35375	1.98188
																				H	2.10245	2.5121	-2.47155		H	3.89899	2.82942	1.01478		Int-6_7b					TS-7_7b-8b
																				H	0.510814	3.28627	-2.22065		H	2.24634	2.32592	1.45886		P	-1.59556	-1.03098	-0.491254		P	-2.33802	-0.346055	-0.425471
																														O	-0.731325	-0.536613	0.815782		O	-2.51276	-1.94791	-0.119511
																														O	0.093021	-1.51522	-1.18725		O	-1.15268	-0.816855	-1.82488
																				Int-7_8b					TS-8_8b-9b					O	-1.96632	-0.046604	-1.56147		O	-1.22846	0.376653	0.322899
																				P	-2.11097	-0.210168	-0.136003		P	2.16179	-0.059881	-0.083918		O	0.021652	3.22966	1.25958		O	3.0423	2.49372	-1.25311
																				O	-1.91999	0.252686	-1.67027		O	2.45026	-0.301424	-1.66342		C	-0.837207	2.64669	0.601293		C	1.90378	2.52614	-0.776311
																				O	-1.16884	2.76717	-0.831689		O	1.30332	-1.89764	-0.100369		N	-0.842614	2.56629	-0.758377		N	0.861963	1.82775	-1.3101
																				O	-1.18453	-1.35276	0.183077		O	0.835174	0.558984	0.277173		H	2.35462	-2.18784	-1.35126		H	-0.495039	-2.47243	-0.135457
																				O	2.80408	-0.158793	2.20586		O	-3.29873	-0.460259	1.90615		H	-1.21662	1.69867	-1.15768		H	0.002864	1.69007	-0.790662
																				C	1.59533	-0.331987	2.01964		C	-2.10261	-0.168213	1.88632		N	-1.90647	1.99455	1.22157		N	1.59428	3.32962	0.296643
																				N	0.746814	0.686248	1.72143		N	-1.10428	-1.08972	1.77107		H	-2.75611	1.89587	0.648628		H	0.831882	3.05049	0.916021
																				H	0.300492	1.32075	-2.09636		H	0.341027	-0.773759	-2.06183		H	-2.05992	2.35933	2.15181		H	2.4284	3.64338	0.768077
																				H	-0.256933	0.574486	1.61727		H	-0.202774	-0.771967	1.43075		O	-1.82097	-2.64162	-0.600588		O	-3.16174	0.272912	-1.68417
																				N	1.00795	-1.57429	2.10305		N	-1.66046	1.13136	2.0527		H	0.072762	2.76217	-1.14032		H	1.0784	1.09557	-1.98014
																				H	0.146113	-1.68696	1.57077		H	-0.756716	1.34321	1.64243		H	-1.06007	-3.00041	-1.07526		H	-2.56889	0.228558	-2.44966
																				H	1.68042	-2.31343	1.95776		H	-2.37187	1.80401	1.80485		O	3.85595	-1.34963	1.31155		O	2.15524	-1.58401	2.76538
																				O	-2.05625	1.00467	0.774499		O	3.09441	-0.88337	0.952365		N	2.14125	0.161891	1.4084		N	1.64005	-0.003655	1.18981
																				H	1.10856	1.62743	1.69722		H	-1.36351	-2.01477	1.45543		H	2.76526	0.892664	1.09215		H	2.49424	-0.218381	0.684366
																				H	-1.58723	2.34604	-0.015492		H	2.65141	-1.73832	1.08842		H	1.17174	0.284367	1.13612		H	0.864998	0.290505	0.603782
																				O	2.94534	-2.63222	-1.76639		O	-2.76794	2.93182	-1.5518		N	1.71778	-2.09974	1.55555		N	0.039103	-0.723252	2.68835
																				N	1.63652	-0.881988	-1.0772		N	-1.7324	0.924255	-1.17161		H	0.761053	-1.89173	1.29165		H	-0.665291	-0.484088	1.99066
																				H	2.44818	-0.285986	-0.963217		H	-2.56363	0.378384	-1.35926		H	2.07065	-3.01419	1.3251		H	-0.203952	-1.47427	3.31656
																				H	0.845824	-0.655801	-0.483296		H	-1.00926	0.459536	-0.633954		C	2.64824	-1.1009	1.39158		C	1.33714	-0.841758	2.2195
																				N	0.870671	-3.05148	-0.906786		N	-0.749067	2.88948	-0.478699		C	1.05417	-0.649546	-1.44958		C	0.081644	-1.27863	-1.68093
																				H	-0.043562	-2.64245	-0.728146		H	0.103928	2.34421	-0.390046		O	0.919428	0.57016	-1.48928		O	0.988793	-0.898773	-2.43208
																				H	0.913918	-3.96348	-1.33056		H	-0.65014	3.86071	-0.727414		N	2.26194	-1.24842	-1.70523		N	0.284892	-2.19836	-0.710569
																				C	1.89912	-2.215	-1.28646		C	-1.8286	2.28226	-1.10888		H	3.07922	-0.647832	-1.57656		H	1.23564	-2.47411	-0.457306
																				C	0.177793	2.72845	-0.646497		C	0.18805	-2.26837	-0.67473		H	4.14699	1.2075	-0.518328		H	3.37876	-2.00679	-0.085046
																				O	0.727627	3.30061	0.282598		O	-0.527891	-3.17364	-0.228403		N	2.66987	2.59792	-0.323847		N	3.63717	-0.469196	-1.20637
																				N	0.824711	2.04035	-1.61711		N	-0.154547	-1.62424	-1.84161		H	2.15922	1.94722	-0.928955		H	2.83097	-0.722551	-1.78639
																				H	1.79426	1.80929	-1.39376		H	-1.14989	-1.6132	-2.03007		H	2.96455	3.38548	-0.893032		H	4.46904	-0.732133	-1.72715
																				N	3.34253	1.69071	-0.077528		N	-3.15873	-1.8087	-0.875382		O	4.57876	0.380586	-0.795528		O	2.98739	-2.80636	0.32179
																				H	2.85779	2.5318	0.236082		H	-2.46088	-2.52508	-0.65919		H	4.558	-0.189047	-0.004784		H	2.86411	-2.55852	1.25362
																				H	4.30903	1.94484	-0.254915		H	-3.98839	-2.29432	-1.20279		H	1.98265	2.95361	0.34535		H	3.6324	0.554525	-1.17054
																				H	3.33798	1.04784	0.721314		H	-3.4063	-1.38401	0.021906		O	-4.13585	1.40748	-0.573558		O	-0.509934	2.29621	2.1106
																				O	-3.64113	-0.760907	-0.206766		O	3.18925	1.24931	-0.042217		H	-4.16501	0.547488	-0.120666		H	-0.043536	1.65068	2.65998
																				H	-1.88584	1.22597	-1.70054		H	3.30805	-0.72004	-1.79665		H	-3.49429	1.165	-1.26508		H	-0.961407	1.72351	1.46124
																				C	-4.11094	-1.34363	0.997561		C	3.24204	1.96886	1.16886		O	-3.06379	-0.925324	0.405542		O	-3.63333	-0.021352	0.584508
																				H	-4.0868	-0.613574	1.81466		H	3.64691	1.35375	1.98188		H	-1.24413	0.196906	1.23107		H	-3.19474	-2.32537	-0.686409
																				H	-5.1413	-1.66196	0.825917		H	3.89899	2.82942	1.01478		C	-3.2719	-1.77786	1.50485		C	-3.86765	1.32944	0.908018
																				H	-3.49907	-2.2096	1.27152		H	2.24634	2.32592	1.45886		H	-2.39617	-1.80938	2.16678		H	-3.92701	1.95813	0.010584
																														H	-4.12252	-1.39126	2.07701		H	-4.82655	1.38259	1.43205
																														H	-3.49499	-2.80051	1.18158		H	-3.08521	1.72606	1.56648
																				Int-8_9b					TS-9_9b-10b
																				P	-1.26665	-1.2111	-0.04267		P	2.33043	-0.343862	-0.022342
																				O	-1.98618	-0.046666	-0.857347		O	1.57518	-1.15699	0.979995		Int-7_8b					TS-8_8b-9b
																				O	-0.356003	0.981302	1.91685		O	1.43827	3.23416	-0.148223		P	-2.44329	-0.708012	-0.217209		P	-2.20453	-0.59924	0.585381
																				O	0.16608	-1.35126	-0.424032		O	1.65536	0.173425	-1.27566		O	-2.31297	-2.27014	0.166401		O	-0.702709	-0.256507	0.725133
																				O	5.16758	-1.30597	-0.848375		O	-3.09979	-1.0368	-1.62272		O	-0.069443	-2.1214	-1.62036		O	-1.03113	-2.46774	-1.87454
																				C	4.09417	-0.800563	-0.544409		C	-1.8712	-1.05407	-1.78312		O	-1.80939	0.154703	0.857875		O	-2.99646	0.234776	-0.373299
																				N	3.01999	-1.54936	-0.091147		N	-1.10885	0.067799	-1.8306		O	1.45348	3.59919	-1.14122		O	1.1036	2.08374	-0.699927
																				H	-1.33298	0.694966	-1.05795		H	0.86139	1.29651	1.66528		C	0.501129	3.12502	-0.515854		C	-0.121079	2.07544	-0.935304
																				H	2.07043	-1.23041	-0.292164		H	-0.101142	0.021469	-1.63735		N	-0.063796	1.9267	-0.814806		N	-0.671135	1.31823	-1.92914
																				N	3.84561	0.545387	-0.603575		N	-1.18375	-2.23958	-1.91683		H	1.7596	-3.08881	-0.472065		H	0.385369	-2.85971	0.031623
																				H	3.11074	0.925963	-0.002916		H	-0.272869	-2.18933	-2.38062		H	-0.909621	1.59621	-0.364629		H	-1.60651	0.970193	-1.72537
																				H	4.68165	1.0959	-0.715454		H	-1.78296	-3.00608	-2.18321		N	-0.079355	3.79134	0.546012		N	-0.967023	2.89249	-0.266305
																				O	-1.58468	-1.05544	1.4771		O	2.98492	0.9418	0.740812		H	-0.427978	3.20833	1.31085		H	-1.97851	2.84135	-0.38406
																				H	3.15463	-2.53407	-0.267487		H	-1.5682	0.916709	-1.53142		H	0.505571	4.55687	0.846243		H	-0.59327	3.31529	0.565771
																				H	0.69851	-1.07529	2.60158		H	2.7909	1.74158	0.228023		O	-1.95782	-0.465855	-1.62835		O	-2.3112	-2.1651	0.315598
																				C	-0.865106	3.16687	-0.898503		O	-2.20831	-0.027629	2.57985		H	0.278775	1.392	-1.60384		H	-0.044838	0.603835	-2.29063
																				O	-1.23376	3.93692	-1.77176		N	-3.55042	-1.35263	1.28413		H	-0.773771	-1.40931	-1.8463		H	-1.89299	-2.3937	-0.584364
																				N	-0.18589	1.96341	-1.19675		H	-4.29752	-0.72345	1.57154		O	2.41642	-1.71355	2.16695		O	4.12773	0.080291	1.94006
																				H	0.195525	2.01247	-2.13389		H	-3.58984	-1.64387	0.312494		N	1.37256	0.067143	1.16268		N	3.37455	2.0479	1.05465
																				H	0.532081	1.72105	-0.497512		N	-1.24779	-1.56701	1.20632		H	2.2538	0.368487	0.753614		H	4.31698	2.19299	0.72878
																				N	-1.08539	3.32965	0.425464		H	-1.34168	-2.21998	0.441487		H	0.566888	0.303108	0.5881		H	2.6282	2.41114	0.467836
																				H	-1.66084	4.10958	0.68997		H	-0.294046	-1.30551	1.4504		N	0.160369	-1.75852	1.87844		N	1.88449	0.406007	1.6861
																				H	-0.847977	2.59165	1.09233		C	-2.3212	-0.92897	1.72749		H	-0.678461	-1.19765	1.74067		H	1.16853	0.822564	1.1007
																				O	1.63345	1.4294	1.00101		C	0.322579	2.92186	-0.371734		H	0.12179	-2.53506	2.51775		H	1.74479	-0.563067	1.92166
																				C	0.894062	0.715427	1.70913		O	-0.719151	2.93167	-0.924628		C	1.38723	-1.17014	1.75961		C	3.18764	0.784378	1.56152
																				N	1.40275	-0.397678	2.34216		N	-0.014239	1.46246	1.17033		C	1.1339	-1.54216	-1.59308		C	0.101672	-1.94525	-1.79659
																				H	-4.05992	-0.784591	1.45543		H	-0.759371	1.48687	1.86763		O	1.33984	-0.42534	-2.06113		O	0.776128	-1.3587	-2.64232
																				N	-4.67889	-0.862371	0.649348		N	-3.46952	1.59817	0.024404		N	2.09074	-2.33084	-1.04868		N	0.674625	-1.98847	-0.409591
																				H	2.20425	-0.801602	1.86863		H	-2.68633	1.36555	0.632999		H	2.96739	-1.8894	-0.752518		H	1.71019	-1.90028	-0.353371
																				H	-4.39939	-1.75338	0.241841		H	-3.16109	2.38542	-0.538919		H	4.18161	-0.182387	0.069553		H	3.58827	-1.15655	-0.667215
																				H	-4.29136	-0.179276	-0.000574		H	-3.59349	0.794134	-0.593879		N	3.42815	1.31356	-0.892238		N	3.1556	0.145012	-1.81373
																				H	-1.10082	-0.125015	1.80196		O	3.64159	-1.16223	-0.531572		H	2.84139	0.737797	-1.50215		H	2.53162	-0.411218	-2.40083
																				O	-2.14984	-2.50816	-0.424019		H	-0.180417	0.601223	0.648595		H	4.27641	1.51109	-1.41715		H	3.80389	0.635429	-2.42105
																				C	-2.02727	-2.94235	-1.77258		C	4.39004	-1.82685	0.471507		O	4.37884	-1.12058	0.25928		O	3.49297	-1.89656	-0.012373
																				H	-2.59356	-3.87058	-1.86331		H	4.85041	-1.10242	1.15423		H	3.89959	-1.3155	1.08514		H	3.80513	-1.4875	0.811466
																				H	-2.43967	-2.1909	-2.45392		H	3.74995	-2.50157	1.04727		H	2.93197	2.20543	-0.819267		H	2.54415	0.846877	-1.39027
																				H	-0.977126	-3.12043	-2.02225		H	5.17589	-2.39479	-0.031441		O	-0.6026	1.83744	2.65702		O	-3.85394	2.71759	-0.749051
																														H	0.250938	1.41247	2.48325		H	-3.7354	1.78394	-0.463513
																														H	-1.2247	1.26078	2.17876		H	-3.84904	2.65184	-1.70992
																				10b										O	-4.05354	-0.588168	-0.118325		O	-2.85569	-0.452214	2.05476
																				P	1.78416	0.094979	-0.08924							H	-1.46869	-2.60218	-0.18448		H	0.069538	-1.10646	0.183749
																				O	0.733859	-0.173725	-1.36017							C	-4.55925	0.73842	-0.150555		C	-2.13482	-1.01907	3.13738
																				O	-0.424138	-0.289649	0.714581							H	-4.28207	1.23701	-1.08626		H	-2.0339	-2.10256	3.00885
																				O	1.46099	1.38623	0.659238							H	-5.64655	0.669087	-0.08759		H	-1.14073	-0.568345	3.21631
																				O	-2.57994	3.80074	-0.703738							H	-4.17574	1.3188	0.694592		H	-2.70617	-0.815214	4.04489
																				C	-1.93468	2.83374	-0.303071
																				N	-0.857128	2.97152	0.588084
																				H	-0.147955	0.279284	-1.28609							Int-8_9b					TS-9_9b-10b
																				H	-0.128858	2.22496	0.640251							P	-2.20503	-0.581298	0.551643		P	2.49196	-0.230689	-0.490617
																				N	-2.25269	1.51963	-0.719737							O	-0.745732	-0.190996	0.775484		O	1.63768	0.061453	-1.68273
																				H	-1.96115	0.729912	-0.137677							O	-0.869166	-2.5892	-1.85302		O	1.28838	-2.95693	1.68494
																				H	-3.18087	1.3935	-1.10733							O	-2.97084	0.146219	-0.516242		O	2.03158	0.129842	0.906587
																				O	2.11569	-1.11841	0.765876							O	1.11454	2.06853	-0.706454		O	-2.4133	2.23123	1.06053
																				H	-0.454591	3.89856	0.641306							C	-0.104322	2.05403	-0.971842		C	-1.18197	2.09315	1.04577
																				H	1.0783	0.81531	2.41206							N	-0.629974	1.27238	-1.95957		N	-0.541908	1.04177	1.61756
																				C	-2.89141	-2.24957	-0.925975							H	0.451773	-2.8304	0.131675		H	0.559254	-2.19403	-0.817551
																				O	-3.68781	-2.71723	-1.73686							H	-1.56157	0.909887	-1.7554		H	0.406588	0.784372	1.31912
																				N	-3.35304	-1.5275	0.202982							N	-0.966761	2.8909	-0.348468		N	-0.366264	3.01317	0.426009
																				H	-4.32265	-1.68456	0.44653							H	-1.97574	2.81541	-0.482737		H	0.609	3.0399	0.734996
																				H	-2.7494	-1.42463	1.02218							H	-0.621809	3.30885	0.498773		H	-0.820443	3.90373	0.291246
																				N	-1.50694	-2.40578	-1.06617							O	-2.27679	-2.17758	0.365475		O	2.849	-1.82323	-0.48683
																				H	-1.16806	-2.6541	-1.9871							H	0.013451	0.560507	-2.29344		H	-1.13444	0.269658	1.88942
																				H	-0.852675	-1.81341	-0.542929							H	-1.88313	-2.43904	-0.508648		H	2.68176	-2.17881	0.399638
																				O	-1.47777	-0.890832	2.63521							O	4.0019	0.057429	2.07505		O	-2.48245	-0.986425	-1.95885
																				C	-0.568635	-0.491664	1.92706							N	3.3544	2.00571	1.0711		N	-3.3998	1.05123	-1.46673
																				N	0.750934	-0.158425	2.69899							H	4.30083	2.07825	0.732429		H	-4.24844	0.522799	-1.2739
																				H	4.03531	-2.17182	0.56878							H	2.62501	2.37834	0.468911		H	-3.2155	1.81103	-0.819266
																				N	4.6134	-2.19095	-0.268394							N	1.78155	0.47573	1.77356		N	-1.11814	0.826078	-1.77894
																				H	0.663865	-0.235028	3.71012							H	1.07847	0.879152	1.16367		H	-0.991846	1.78731	-1.49568
																				H	4.76999	-1.21623	-0.501991							H	1.58011	-0.445995	2.12403		H	-0.263255	0.297318	-1.94376
																				H	4.00168	-2.53837	-0.993739							C	3.0994	0.785444	1.64734		C	-2.33232	0.230262	-1.73792
																				H	1.52954	-0.833388	2.30743							C	0.213264	-1.99328	-1.76967		C	0.276618	-2.36569	1.82294
																				O	3.1638	0.280328	-1.01995							O	0.900013	-1.38178	-2.58286		O	-0.629757	-1.88237	2.40248
																				C	3.1357	1.41955	-1.89578							N	0.761596	-1.97729	-0.331548		N	-0.212408	-1.90255	-0.218539
																				H	4.14589	1.43796	-2.32271							H	1.80815	-1.88346	-0.25135		H	-1.08009	-2.14585	-0.698088
																				H	2.3916	1.27012	-2.68978							H	3.62227	-1.07786	-0.640075		H	-4.82885	-1.21478	-0.069562
																				H	2.94258	2.34571	-1.33794							N	3.23403	0.204096	-1.79743		N	-3.36609	-0.746649	1.19168
																														H	2.65851	-0.370258	-2.41394		H	-2.70048	-1.02486	0.472335
																														H	3.88947	0.724614	-2.37098		H	-3.03222	-1.1621	2.05664
																														O	3.49986	-1.82313	0.008057		O	-5.17822	-1.26488	-0.979596
																														H	3.75967	-1.42195	0.855301		H	-4.37413	-1.46457	-1.48842
																														H	2.57684	0.876781	-1.39376		H	-3.28315	0.268471	1.2739
																														O	-3.82406	2.62142	-0.902011		O	2.13649	2.67041	1.85184
																														H	-3.69724	1.68512	-0.620429		H	2.38327	1.81372	1.44023
																														H	-3.78692	2.56362	-1.86269		H	1.60816	2.3817	2.60588
																														O	-2.99621	-0.397577	1.95186		O	3.95362	0.462439	-0.667554
																														H	0.228477	-1.16049	0.168465		H	-0.184097	-0.882668	-0.242936
																														C	-2.34711	-0.878886	3.11586		C	4.55014	0.341414	-1.94724
																														H	-2.2196	-1.96648	3.06593		H	4.79028	-0.706461	-2.16436
																														H	-1.36727	-0.405956	3.23549		H	3.87919	0.721001	-2.72326
																														H	-2.98363	-0.63048	3.96769		H	5.47334	0.924983	-1.93243
																														Product-10b
																														P	2.49196	-0.230689	-0.490617
																														O	1.63768	0.061453	-1.68273
																														O	1.28838	-2.95693	1.68494
																														O	2.03158	0.129842	0.906587
																														O	-2.4133	2.23123	1.06053
																														C	-1.18197	2.09315	1.04577
																														N	-0.541908	1.04177	1.61756
																														H	0.559254	-2.19403	-0.817551
																														H	0.406588	0.784372	1.31912
																														N	-0.366264	3.01317	0.426009
																														H	0.609	3.0399	0.734996
																														H	-0.820443	3.90373	0.291246
																														O	2.849	-1.82323	-0.48683
																														H	-1.13444	0.269658	1.88942
																														H	2.68176	-2.17881	0.399638
																														O	-2.48245	-0.986425	-1.95885
																														N	-3.3998	1.05123	-1.46673
																														H	-4.24844	0.522799	-1.2739
																														H	-3.2155	1.81103	-0.819266
																														N	-1.11814	0.826078	-1.77894
																														H	-0.991846	1.78731	-1.49568
																														H	-0.263255	0.297318	-1.94376
																														C	-2.33232	0.230262	-1.73792
																														C	0.276618	-2.36569	1.82294
																														O	-0.629757	-1.88237	2.40248
																														N	-0.212408	-1.90255	-0.218539
																														H	-1.08009	-2.14585	-0.698088
																														H	-4.82885	-1.21478	-0.069562
																														N	-3.36609	-0.746649	1.19168
																														H	-2.70048	-1.02486	0.472335
																														H	-3.03222	-1.1621	2.05664
																														O	-5.17822	-1.26488	-0.979596
																														H	-4.37413	-1.46457	-1.48842
																														H	-3.28315	0.268471	1.2739
																														O	2.13649	2.67041	1.85184
																														H	2.38327	1.81372	1.44023
																														H	1.60816	2.3817	2.60588
																														O	3.95362	0.462439	-0.667554
																														H	-0.184097	-0.882668	-0.242936
																														C	4.55014	0.341414	-1.94724
																														H	4.79028	-0.706461	-2.16436
																														H	3.87919	0.721001	-2.72326
																														H	5.47334	0.924983	-1.93243
